# Supplementary material for: Prognostic and Immunological Implications of FAM72A in Pan-Cancer and Functional Validations
Source: Int J Mol Sci. 2022 Dec 26;24(1):375. doi: 10.3390/ijms24010375 (PMC9820597; doi:10.3390/ijms24010375)
Supplement: Supplementary file 1 [file ijms-24-00375-s001.zip]

Archive with 1 entries (1 files):
- ijms-2073493-supplementary.pdf
